# Supplementary material for: Human Nanoplatelets as Living Vehicles for Tumor-Targeted Endocytosis In Vitro and Imaging In Vivo
Source: J Clin Med. 2023 Feb 17;12(4):1592. doi: 10.3390/jcm12041592 (PMC9966157; doi:10.3390/jcm12041592)
Supplement: Supplementary file 1 [file jcm-12-01592-s001.zip]

Archive with 1 entries (1 files):
- jcm-2095689-supplementary.pdf
